# Supplementary material for: Maternal Metal Ion Status Along Pregnancy and Perinatal Outcomes in a Group of Mexican Women
Source: Int J Mol Sci. 2024 Dec 8;25(23):13206. doi: 10.3390/ijms252313206 (PMC11642521; doi:10.3390/ijms252313206)
Supplement: Supplementary file 1 [file ijms-25-13206-s001.zip › Table S1.xlsx]

## Sheet: data
	DEMOGRAPHICS CHARACTERISTICS							SUPPLEMENTS						LABORATORY FINDINGS AND METAL ION LEVELS IN THE FIRST TRIMESTER OF PREGNANCY													LABORATORY FINDINGS AND METAL ION LEVELS IN THE SECOND TRIMESTER OF PREGNANCY													LABORATORY FINDINGS AND METAL ION LEVELS IN THE THIRD TRIMESTER OF PREGNANCY
ID	Maternal age	Pre-gestational Body Mass Index (pBMI)	Dx pBMI	Socioeconomic status	Hypotiroidism	Diabetes mellitus T2	Arterial hypertention	Multivitamins first Trim	Multivitamins second Trim	Multivitamins third Trim	Vitamin D first Trim	Vitamin D second Trim	Vitamin D third Trim	Glucose mg/dl	Triglycerides mg/dl	Total cholesterol mg/dl	HDL cholesterol mg/dl	LDL cholesterol mg/dl	Vitamin D ng/dl	Calcium mmol/l	Copper µmol/l	Cu/Zn µmol/ µmol	Iron mmol/l	Magnesium mmol/l	Phosphorus mmol/l	Zinc µmol/l	Glucose mg/dl	Triglycerides mg/dl	Total cholesterol mg/dl	HDL cholesterol mg/dl	LDL cholesterol mg/dl	Vitamin D ng/dl	Calcium mmol/l	Copper µmol/l	Cu/Zn µmol/ µmol	Iron mmol/l	Magnesium mmol/l	Phosphorus mmol/l	Zinc µmol/l	Glucose	Triglycerides	Total cholesterol	HDL cholesterol	LDL cholesterol	Vitamin D	Calcium mmol/l	Copper µmol/l	Cu/Zn µmol/ µmol	Iron mmol/l
1	25	22.4	Normal weight	Low	0	0	0	0	0	1	0	0	1	86	92.5	166	53	86.4	23.5	1.03543	100	1.48544	578.493	0.954216	8.72799	67.32	83.5	103	203	48	59.3	29.3	0.998	110	1.59768	536.046	0.871956	8.82809	68.85	78.5	189	238	56.09	109.56	31.6	1.11526	110	1.21857	591.03
2	22	20.2	Normal weight	Low	0	0	0	1	1	0	0	1	0	85	119	196	55	76.4	21.1	1.06038	140	1.57764	712.818	1.20511	10.8462	88.74	93.5	103	245	61	77.8	26.6	1.06786	150	1.8498	635.805	1.07349	9.77095	81.09	75	160	276	No reported	No reported	32.4	1.03293	180	2.26244	574.911
3	24	20.7	Normal weight	Low	0	0	0	1	1	1	1	1	1	89	92	170	57	73.3	24.9	1.05539	140	2.61438	563.807	1.03648	8.85069	53.55	84	112	206	59	69.4	32.1	1.20508	150	2.57998	569.896	1.03648	9.38025	58.14	83	135	218	65.84	85.71	23.3	1.06536	140	2.85948	432.885
4	22	23.1	Normal weight	Low	0	0	0	0	1	1	0	1	1	86.5	93	125	46	57.5	20.1	1.08283	100	1.86741	666.252	1.11462	8.26947	53.55	101.5	133	197	72	45.1	31.9	0.970555	110	2.11457	557.717	0.941877	8.23395	52.02	86.5	214	200	45.77	94.95	35.7	1.23003	140	3.81264	312.171
5	18	30.7	Obesity	Low	0	0	0	1	1	1	1	1	1	84.5	147.5	215	68	88	19.7	1.02045	110	1.59768	591.567	1.17632	9.03474	68.85	Not reported	Not reported	Not reported	Not reported	Not reported	33.3	1.01297	130	2.29641	549.658	1.09406	8.83777	56.61	84	213	267	67.67	115.8	33.4	1.23752	150	3.5014	394.02
7	39	24.6	Normal weight	Low	1	0	0	1	1	1	1	1	1	84	186.5	173	51	63.8	11.9	0.95309	110	1.89198	587.448	1.3285	9.5643	58.14	85	151	217	51	79.6	18.5	0.985525	140	2.54176	564.165	1.18866	9.64825	55.08	75.5	229	247	59.23	105.21	12.7	1.01297	120	2.37671	463.69
9	25	31.2	Obesity	Low	0	0	0	0	0	1	0	0	1	91	103.5	148	58	82.4	25.8	1.06038	150	2.22816	613.238	1.29148	9.38993	67.32	82	162	215	55	59.6	18.2	0.98303	140	2.23179	558.076	1.14753	9.20265	62.73	71.5	195	218	No reported	No reported	21.5	1.0479	130	2.49904	414.796
11	23	24.3296	Normal weight	Medium	0	0	0	1	1	0	0	0	0	83	66	149	61	59.6	9	0.900695	120	2.06398	619.865	1.15575	8.86038	58.14	83	112	230	55.5	79.5	19.6	0.955585	110	2.17865	488.227	1.00357	8.6957	50.49	81	139	252	No reported	No reported	16	1.06536	130	2.83224	423.213
13	22	18.5108	Normal weight	Low	0	0	0	1	1	1	0	1	1	78.5	142.5	206	50	62.7	16.9	0.91816	90	1.68067	551.807	1.18454	9.17359	53.55	62	246	259	56.5	85	23.9	0.91816	100	1.98059	513.838	1.08172	8.69247	50.49	71	290	305	67.28	136.07	23	1.04291	110	3.12589	339.394
14	24	33.7823	Obesity	Low	0	0	0	0	1	1	0	1	1	86.5	143	209	50	72.5	16.4	0.95808	140	3.51936	505.241	1.14341	8.87652	39.78	121.5	186	235	50.2	76.2	19.6	0.890715	150	4.66853	409.602	0.954216	7.73346	32.13	83.5	208	240	45.77	117.69	21.9	0.94311	160	3.73483	448.466
15	39	30.4878	Obesity	Low	0	0	0	1	1	1	0	1	1	106.5	169	185	56	59.4	17.4	0.795905	110	1.94312	529.599	1.06938	8.59883	56.61	101.5	184	203	55	60.9	28.6	0.93313	130	2.12418	519.748	1.08583	8.76996	61.2	69	256	188	No reported	No reported	26.7	0.845805	110	1.84347	494.316
16	34	27.8159	Overweight	Low	0	0	0	1	1	1	0	0	0	76	267	266	68	102.2	21.1	0.920655	120	2.11977	519.927	1.00768	8.83132	56.61	85.5	278	254	66	88.4	23.7	0.87325	120	2.61438	441.302	0.867843	7.71085	45.9	80	323	285	No reported	No reported	29.7	No re	110	2.56769	355.872
17	21	29.1247	Overweight	Medium	0	0	0	0	1	1	0	1	1	76	98	180	78	65.7	23	0.7984	90	1.96078	459.571	0.892521	7.01985	45.9	88	167	221	51	131.5	28.5	0.905685	130	2.92991	494.853	0.966555	8.89267	44.37	83	207	214	59.2	92.59	34.1	0.86826	130	2.65523	482.854
18	35	24.1217	Normal weight	Low	1	0	0	1	1	1	1	1	1	87	89	182	51	66.2	12.4	0.925645	120	1.86741	570.613	1.15164	8.53748	64.26	77.5	141	246	Not reported	Not reported	17.6	0.8483	120	2.37671	431.631	0.896634	7.48482	50.49	83.5	128	229	54.59	120.42	19.4	0.88822	140	2.54176	440.765
19	25	26.0226	Overweight	Low	0	0	0	0	1	1	0	1	1	89.5	147	152	45	51.4	15	0.945605	160	3.37339	497.182	1.18454	8.55685	47.43	81	200	195	81	47.6	24.2	0.95309	160	3.87315	447.571	1.08172	8.37926	41.31	88.5	209	195	51.61	89.14	34.1	0.95808	150	2.72331	518.674
20	31	24.4561	Normal weight	Low	0	0	0	0	1	1	0	1	1	98.5	191	215	57	71.8	12.9	0.935625	130	2.57477	472.824	1.18866	8.63758	50.49	90.5	189	239	63.7	119.5	15.8	0.840815	140	3.38901	389.901	0.966555	7.52034	41.31	90	209	237	61.58	113.65	18.6	1.04042	150	2.64971	521.897
21	21	22.8269	Normal weight	Medium	0	0	0	0	1	0	0	1	1	95	95.5	196	57	71.6	30	0.940615	140	1.9892	517.241	1.11874	7.8723	70.38	78.5	108	234	59.4	131.9	42.1	0.88822	140	2.69127	452.407	0.991233	7.63659	52.02	90	130	253	No reported	No reported	42.4	0.815865	150	2.97089	368.946
22	33	27.1111	Overweight	Low	0	0	0	1	1	1	1	1	1	77	181.5	293	66	99.8	30.9	0.85329	170	3.08642	488.585	1.14341	8.60529	55.08	82	212	309	59.4	196.3	30.6	0.82335	140	3.05011	424.646	0.962442	8.14677	45.9	71	198	330	52.6	182.81	41.7	0.820855	150	3.38066	395.811
23	19	24.9108	Normal weight	Low	0	0	0	0	1	1	0	1	1	61	73.5	172	66	51.9	19.4	0.92814	100	1.59413	733.594	1.24624	9.84522	62.73	77.5	148	220	66.2	105.7	25.6	0.81836	130	2.57477	562.016	0.98712	8.60206	50.49	76	114	201	58.16	95.91	25	0.785925	130	2.3602	638.85
24	30	29.278	Overweight	Low	0	0	0	1	1	1	0	1	1	70	145	198	73	59.2	22.5	0.760975	140	2.12798	726.25	1.15575	10.0002	65.79	81	180	218	71.1	96.7	28.1	0.800895	150	2.3912	694.908	1.11874	9.86137	62.73	66.5	278	231	No reported	No reported	29.7	0.830835	150	2.72331	553.24
25	28	19.052	Normal weight	Medium	0	0	0	1	0	1	1	0	1	61	119.5	193	65	65.5	22	0.77844	120	2.17865	787.503	1.07761	9.79356	55.08	76.5	213	242	50	127.1	Not reported	0.72854	110	2.39651	615.567	0.834939	8.36957	45.9	71.5	245	264	49.03	128.24	No reported	0.8483	120	2.06398	614.671
26	36	23.1911	Normal weight	Low	0	0	0	1	1	1	0	0	0	69	126	184	78	57.3	42	0.73852	110	1.84347	717.654	0.859617	9.05734	59.67	65.5	179	220	69.2	93.9	56.5	0.7485	140	2.69127	682.192	0.843165	7.94657	52.02	82.5	131	271	No reported	No reported	26.3	0.8483	140	3.51936	479.451
29	33	25.3945	Overweight	Low	1	0	0	1	1	0	0	0	0	93.5	113	176	62	60.5	17.1	0.686125	130	2.3602	686.848	1.08172	8.9185	55.08	90	167	216	57	108.2	17.1	0.850795	130	2.57477	584.582	0.958329	8.21458	50.49	82	174	223	No reported	No reported	28.3	0.85329	130	2.65523	523.33
30	24	22.3757	Normal weight	Low	1	0	0	1	1	1	0	0	0	97.5	95.5	171	69	50.1	23.3	0.736025	110	2.11457	619.328	0.871956	7.995	52.02	79.5	128	212	84.1	83.8	18.7	0.900695	140	3.15529	482.495	0.834939	7.83033	44.37	79.5	170	221	85.57	71.09	20.1	0.72355	120	2.30681	547.33
31	40	31.139	Obesity	Low	0	0	0	0	1	1	0	1	1	118	136.5	150	57	47.5	24.1	0.656185	90	1.83824	731.444	1.08583	9.76127	48.96	93.5	160	178	58.4	72.3	36.9	0.66866	110	2.31921	662.491	0.950103	9.15744	47.43	86.5	220	176	No reported	No reported	42.5	0.66367	110	2.24673	641.894
32	32	20.1955	Normal weight	Low	0	0	0	1	1	0	1	1	0	95.5	181	185	53	67.4	24.1	0.681135	110	2.76521	637.417	0.978894	7.91105	39.78	83	208	262	57.8	137.8	26.8	0.770955	140	3.66013	563.628	0.933651	8.40186	38.25	89.5	356	274	No reported	No reported	31.8	0.840815	130	2.49904	598.373
33	43	30.0244	Obesity	Medium	0	0	0	1	1	1	1	1	1	99	142	169	53	56.8	22.7	0.581335	100	2.42072	533.36	1.01591	7.46868	41.31	78.5	182	183	49.9	90.2	23.3	0.6986	140	3.38901	581.179	1.03236	8.28238	41.31	79	208	167	46.72	87.38	21.9	0.61377	170	7.93651	296.231
34	36	25.2363	Overweight	Low	0	0	0	1	1	1	1	1	1	107.5	131	203	66	73.7	20.5	0.75349	100	1.81554	706.191	1.08994	9.10255	55.08	90	253	258	58.1	134.4	28.8	0.721055	120	2.80112	545.18	0.892521	8.08864	42.84	108.5	198	296	59.52	148.28	20.8	0.830835	130	3.03455	528.882
35	25	24.0055	Normal weight	Low	0	0	0	1	1	1	0	1	1	94	107	222	54	93.6	16.3	0.835825	150	2.88351	608.044	0.995346	9.45774	52.02	84.5	185	285	69.4	155.4	17.4	0.75349	160	3.60604	493.779	0.880182	7.70439	44.37	84	209	322	70.35	188.64	28.1	0.865765	170	3.96825	459.571
36	28	31.2452	Obesity	Medium	1	0	0		1	1	0	0	0	74.5	145	184	60	77.6	14.2	1.02544	170	6.17284	324.708	0.773244	5.74439	27.54	76.5	131	236	63.2	110.6	18	0.755985	160	3.16894	622.193	0.900747	8.7183	50.49	68	131	247	No reported	No reported	24.9	0.750995	160	2.98786	615.388
39	40	33.8087	Obesity	Medium	0	0	0	1	1	1	1	1	1	94.5	82.5	190	63	53.8	18.5	0.656185	90	1.63399	631.865	1.0447	8.80871	55.08	81	143	240	60.4	129.7	27.4	0.76846	110	2.05415	637.596	1.02002	9.91626	53.55	76	176	219	50.17	99.28	38.6	0.755985	120	2.30681	665.356
40	31	30.0914	Obesity	Low	1	0	0	0	1	1	0	1	1	85.5	97.5	198	48	65.8	18.4	0.546405	100	2.17865	538.912	0.826713	9.29306	45.9	97.5	144	201	52.4	110.3	26.3	0.60379	100	1.86741	462.974	0.892521	8.09187	53.55	77.5	208	224	No reported	No reported	26.1	0.765965	120	1.96078	623.268
41	35	29.1749	Overweight	Low	0	0	0	1	1	1	1	0	1	76	149	171	47	53.5	26.3	0.80339	100	2.04248	654.431	1.07349	8.42769	48.96	73	265	223	61.5	107.6	20.5	0.780935	120	2.06398	636.163	0.962442	9.92918	58.14	70	255	256	No reported	No reported	25.2	0.860775	130	2.3602	700.46
50	30	29.4078	Normal weight	High	0	0	0	0	0	0	0	0	0	99.5	164.5	197	51	64.4	17.2	0.54391	110	1.94312	703.326	1.07349	9.8097	56.61	68	213	217	46.9	108.7	21.3	0.61876	120	2.37671	620.402	0.826713	9.65471	50.49	80.5	263	222	No reported	No reported	15.3	0.741015	90	1.89753	455.093
52	30	24.0346	Normal weight	Low	1	0	0	1	1	1	0	1	1	80	80.5	78	58.88	78.03	12.3	0.965565	80	1.21599	703.684	1.21745	9.60305	65.79	73.5	173	177	58.1	74.1	21.3	0.98303	90	1.68067	623.268	1.09406	9.17682	53.55	83	250	237	59.44	91.99	39.1	1.18013	110	2.99564	443.631
53	34	22.9398	Normal weight	Low	1	0	0	0	1	1	0	1	1	84	96	112	No reported	No reported	20.1	1.05289	120	3.01659	606.612	1.32439	9.56753	39.78	88.5	112	197	33.8	91.1	24.5	1.26746	160	7.46965	310.559	0.966555	7.05214	21.42	95.3	243	252	75.2	140.1	33.2	0.98303	130	2.57477	591.926
54	30	43.6599	Obesity	Medium	1	0	0	1	1	1	0	1	1	87.5	117	95	50.56	97.12	9	1.07285	140	3.66013	552.882	1.20511	10.6137	38.25	77	156	202	50.9	112.3	17.8	1.01297	140	4.3573	490.018	1.05704	8.99277	32.13	81	207	271	No reported	No reported	15.9	1.01048	150	3.63108	523.867
55	24	26.3465	Overweight	Low	0	0	0	1	1	1	1	1	1	80.5	137.5	84	43.87	88.95	27.9	1.0479	110	2.11457	677.894	1.21334	9.83553	52.02	92	199	170	44.3	85.5	36.2	1.07784	120	3.41006	279.217	1.02414	8.17906	35.19	75.5	267	232	44.8	90.61	No reported	1.20508	130	6.53595	564.344
56	29	23.2446	Normal weight	Medium	0	0	0	0	1	1	0	1	1	74.5	168.5	158	No reported	No reported	25.4	1.02295	140	2.69127	236.054	1.12285	9.69992	52.02	81	171	259	70.1	138.2	26.2	1.30738	170	No calculated	358.916	0.818487	6.62591	No detected	79.5	237	320	73.23	144.19	26.2	1.21008	180	6.19195	587.09
57	34	29.6917	Overweight	Low	1	0	0	1	1	1	0	1	1	84.5	102.5	89	No reported	No reported	30.6	0.93313	90	2.35294	587.09	1.08172	9.22202	38.25	85	128	183	61.5	87	33.7	1.29241	110	No calculated	246.083	0.773244	5.93167	No detected	88	188	245	65.66	97.68	41	1.35728	120	No calculated	No detected
58	30	30.7574	Obesity	Low	1	0	0	1	1	0	1	1	0	91.5	86.5	79	No reported	No reported	26.1	0.950595	110	1.63399	599.269	0.933651	9.264	67.32	82.5	137	188	45.1	105.2	34.5	1.31736	170	6.94444	166.921	0.678645	4.80798	24.48	83.5	181	236	No reported	No reported	No reported	1.07285	180	3.46021	419.631
59	26	27.0552	Overweight	Low	1	0	0	1	1	1	1	1	1	87	172	87	49.89	74.92	33.2	0.93313	100	1.71999	849.471	1.17632	10.0745	58.14	85	241	257	64.2	130.3	29.3	1.25748	150	3.5014	552.344	0.925425	8.5956	42.84	76.5	269	313	119.3	140.1	33.2	0.90818	120	2.37671	617.895
61	32	25.8311	Overweight	High	0	0	0	0	0	1	0	0	1	80.5	125.5	183	No reported	No reported	9.6	0.77844	90	1.40056	747.384	1.20511	10.0906	64.26	74.5	242	222	77	90.9	17.6	0.8483	110	1.89198	642.969	0.999459	9.37379	58.14	69.2	237	217	72.99	82.06	13.8	0.89321	140	2.03341	700.281
62	32	25.9729	Overweight	Medium	0	0	0	0	1	1	0	1	1	86	99.5	211	No reported	No reported	34.7	0.785925	100	1.67588	713.355	1.02414	9.02828	59.67	Not reported	Not reported	Not reported	49.5	125.2	42	0.935625	120	1.60064	675.386	0.995346	8.73767	74.97	66.7	131	175	65.7	154.3	46.8	0.8483	120	1.78253	694.55
63	33	19.8791	Normal weight	Medium	1	0	0	0	1	1	0	1	1	99	128	178	59.8	65.58	22.9	0.96806	100	1.51999	828.517	1.22979	10.265	65.79	82.5	165	161	56.3	69.4	27	0.88822	90	1.63399	707.624	1.01591	8.75705	55.08	78	201	203	61.92	79.76	27.8	0.820855	80	1.24494	735.385
64	28	24.8833	Normal weight	Low	0	0	0	1	1	0	1	0	0	90.5	112	223	72.59	72.24	22.3	0.900695	100	1.63399	550.912	0.847278	8.31467	61.2	74	185	225	63.8	104.8	53.9	0.83333	100	1.71999	537.121	0.806148	8.46967	58.14	78	172	312	87.14	135.04	20.8	0.87824	90	1.25156	662.849
65	25	25.8876	Overweight	Low	0	0	0	1	1	0	0	0	0	81	104.5	202	54.68	95.24	19.4	0.88822	130	2.12418	534.793	1.19277	9.29629	61.2	74	128	250	74.5	128.9	21.5	0.915665	140	2.69127	434.855	0.962442	8.20812	52.02	86	146	267	70.53	109.84	23.7	0.92814	160	2.98786	402.438
66	28	24.8777	Normal weight	Medium	1	0	0	1	1	1	1	1	1	81.5	123	164	No reported	No reported	21.1	0.885725	70	1.34564	490.734	1.17632	9.36087	52.02	74	222	186	63.1	80.1	27.6	0.855785	100	1.51999	482.495	1.08172	9.1187	65.79	77	367	231	57.89	84.6	30.5	0.845805	100	1.71999	493.062
67	26	31.2175	Obesity	Medium	1	0	0	1	1	1	1	1	1	96	190	209	No reported	No reported	21.5	1.00548	130	3.14694	403.512	0.983007	7.88522	41.31	Not reported	Not reported	Not reported	50.9	136	23.7	0.93313	140	2.54176	519.569	1.02414	9.85814	55.08	96.5	331	285	47.08	142.34	22.1	0.870755	140	2.95172	423.213
68	31	22.5215	Normal weight	Low	0	0	0	0	1	1	0	1	1	91.5	248.5	237	56.34	112.72	17.7	1.00049	130	2.65523	431.81	0.983007	9.17682	48.96	91.5	192	288	73.3	158.4	17.7	0.93812	140	2.85948	417.303	0.933651	8.97016	48.96	90	245	249	65.05	115.9	20.3	1.02544	130	2.74088	354.439
69	31	27.3923	Overweight	Low	0	0	0	1	0	1	1	0	1	96	119.5	164	55.5	71.85	20.5	1.03792	110	1.84347	385.423	0.933651	8.81517	59.67	83.5	119	160	59.5	71.2	23.1	0.98802	120	2.45098	311.276	0.859617	7.7496	48.96	74	138	179	56.21	75.75	29.7	0.98303	140	2.34624	318.44
70	33	26.6667	Overweight	Medium	1	0	0	1	1	1	1	1	1	84	259.5	278	66.05	130.52	26	1.08034	120	2.80112	343.335	0.999459	8.04667	42.84	91	317	332	73.2	172.8	Not reported	1.01796	130	2.17865	477.301	1.18866	10.3489	59.67	80	438	355	63.59	152.95	36.5	0.998	120	2.2409	403.333
74	22	22.5827	Normal weight	Medium	0	0	0	0	0	0	0	0	0	81.5	170	180	41.1	87.63	10.6	0.9481	110	1.9971	484.466	1.19277	8.98308	55.08	76.5	249	236	47.5	111.9	17	0.930635	130	2.49904	435.75	1.06115	8.40832	52.02	86.8	244	255	61.4	159.5	12.6	0.91317	140	2.61438	417.661
75	28	22.9201	Normal weight	Medium	0	0	0	1	1	1	1	1	1	73.5	90	211	59.39	94.67	29.2	0.8982	110	2.39651	486.077	1.00357	7.83678	45.9	74	165	303	69.2	140.9	36	0.80339	120	2.70453	475.152	1.00357	8.06281	44.37	72.4	186	275	69.9	173.3	32.6	0.81337	140	2.77283	483.57
76	28	28.6851	Overweight	Low	1	0	1	1	1	0	0	0	0	No reported	No reported	No reported	No reported	No reported	15.9	1.19	110	1.63447	522	1.1	9.1	67.3	94.5	196	215	57.4	115.3	15.8	0.95	110	1.79739	500	1.03	8.7	61.2	103.2	223	191	66.4	134.4	13	0.94	110	1.84255	462
78	31	27.0559	Overweight	Low	0	0	0	1	1	1	1	1	1	79	114	198	No reported	No reported	25.9	0.91	100	2.25225	567	1.1	8.4	44.4	Not reported	Not reported	Not reported	64.3	108.7	32.8	0.955585	130	2.92793	546	1.06	8.9	44.4	78.6	187	209	70	156.6	35.6	0.975545	150	3.16456	556
80	31	23.1473	Normal weight	Medium	1	0	0	1	1	1	1	1	1	81.5	137	176	38.85	76.33	22.5	0.93	110	1.71073	556	1.11	8.8	64.3	67.2	242	151	68.3	148.7	25.6	0.99	130	2.12418	551	1.14	9.9	61.2	73.4	193	211	67.5	184.6	34.7	0.92	120	2.0654	496
81	25	31.2452	Obesity	Low	0	0	0	0	1	0	0	1	0	77	137.5	194	49.47	62.89	21.5	0.94	110	1.99637	549	1.16	9.5	55.1	69.9	180	194	76.9	118.1	0	0.94	120	2.23881	522	1.08	9.1	53.6	78	222	229	73.7	102.3	27.8	1.01	150	2.45098	572
82	34	23.0337	Normal weight	High	0	0	0	1	1	1	1	1	1	66.5	82.5	177	No reported	No reported	15.4	0.86	100	1.92308	499	1.12	8.5	52	Not reported	Not reported	Not reported	Not reported	Not reported	14.9	1.01	140	2.28758	570	1.25	10.8	61.2	68.8	126	219	88.4	149.4	15.3	0.99	170	2.84757	485
84	23	29.5858	Overweight	Medium	0	0	0	0	0	1	1	0	1	75.5	202	160	No reported	No reported	16.3	1.14	140	2.34506	536	1.3	10.1	59.7	83.7	150	217	79.9	127.7	10.5	No detected	110	No calculated	No detected	0.91	No detected	No detected	75.4	238	228	77.1	111.7	No reported	No detected	130	2.5	480
85	35	32.0461	Obesity	Low	0	0	0	1	1	1	1	1	1	83	202.5	214	53.53	92.23	20	1.05	130	2.42537	534	1.16	10.2	53.6	85.2	180	250	79.6	159.6	17.8	1.07	150	2.9703	509	1.12	10.4	50.5	97.6	198	234	76.8	154.3	13.4	1.05	150	3.26797	458
86	34	26.5021	Overweight	Medium	0	0	0	1	1	1	1	0	0	75	295	223	64.34	85.85	15.2	1.15	160	3.16832	466	1.02	8.4	50.5	79.1	240	313	91.4	151.7	18.8	1.2	180	3.56436	441	0.98	8.9	50.5	79.1	299	228	121.9	197.9	10.4	1.25	170	2.77778	446
87	38	18.662	Normal weight	Low	0	0	0	1	1	1	1	1	1	82.5	124	210	No reported	No reported	30.1	0.91	130	2.42537	528	1.15	9.3	53.6	99.9	187	265	71.5	151.7	35.8	1.01	130	2.23752	508	1.14	9.3	58.1	84.5	312	267	59.6	140	No reported	0.97	180	3.09811	480
88	34	24.3418	Normal weight	Medium	1	0	0	1	1	1	1	1	1	No reported	No reported	No reported	No reported	No reported	28.6	1.07	120	2.37624	515	1.11	9.4	50.5	79.4	285	262	55.2	137.2	33.9	0.99	110	2.76382	425	0.92	8.6	39.8	86.7	297	206	57.6	132.5	31.2	1.01	120	2.90557	403
90	30	30.59	Obesity	Medium	0	1	1	1	1	1	0	1	1	94.5	121.5	148	No reported	No reported	15.3	1.01	120	2.17786	512	1.19	9.8	55.1	83	110	181	56.5	91.6	18.1	1.06	140	2.85714	462	1.09	9.4	49	83.7	385	138	48	82.7	15.9	0.99	150	3.06122	434
91	30	30.4577	Obesity	Low	1	0	0	1	1	1	1	1	1	104.5	117.5	177	50.59	77.02	13.9	0.93	90	1.63339	487	1.08	9	55.1	110.4	152	199	72.5	124.8	16	1.01	120	2.44898	448	1.01	8.7	49	89.3	337	227	56	115.6	18	1.13	150	2.88462	442
92	34	22.5827	Normal weight	Medium	1	0	0	1	1	1	1	1	1	89	157.5	164	39.8	75.24	22.7	0.97	100	2.1097	429	0.94	7.7	47.4	92.2	155	217	73.6	130.5	31.8	1	110	2.17822	453	0.93	8	50.5	74.1	191	178	58	115.1	28.5	0.88	100	1.92308	414
94	18	25.4748	Overweight	Low	0	0	0	1	1	1	0	1	0	83	142	183	53.08	78.87	30.5	1.09	160	2.98507	465	0.99	9	53.6	84.7	122	238	76.3	137.6	38.7	1	170	3.26923	366	0.79	7.5	52	78.2	187	202	73.2	146.5	47.7	1.03	160	3.16832	405
96	31	19.2336	Normal weight	Medium	0	0	0	0	1	1	0	1	1	95	194.5	364	No reported	No reported	22.3	0.97	110	1.99637	470	1.1	9.2	55.1	93.5	390	407	96	271.8	33.7	0.91	120	2.17786	457	1.08	10	55.1	85.8	273	374	81.8	194.5	32.2	0.95	120	2.17786	442
97	27	26.6999	Overweight	Low	1	0	0	1	1	1	1	1	1	80.5	269.5	215	54	84.77	15.3	0.88	140	2.95359	456	1.16	8.9	47.4	92.3	435	221	66.5	148.4	13.7	0.92	170	3.97196	416	1.07	8.4	42.8	73.7	270	135	55.9	122.9	10.2	No detected	170	4.11622	328
99	34	24.3418	Normal weight	Medium	1	1	0	0	1	1	0	1	1	81	249.5	230	45.54	95.67	13.9	1.03	120	3.01508	387	1.02	7.5	39.8	75.7	162	224	62.3	160.3	21.7	0.94	140	3.15315	415	1	8.5	44.4	81.3	246	298	68.8	146.6	15.8	0.87	120	2.44898	467
100	36	24.0346	Normal weight	Low	1	0	0	0	0	0	0	0	1	86	154.5	151	47.7	45.72	15.6	0.89	110	2.76382	457	1.19	8.7	39.8	86.5	246	157	59.7	92.6	17.6	0.96	120	2.80374	426	1.06	8.9	42.8	65.5	278	158	53.6	80.9	16.1	0.93	120	2.80374	433
101	36	28.9341	Overweight	Low	1	0	0	1	1	1	0	1	1	95	118	180	67.54	62	18.5	0.93	130	2.65306	394	1.02	8.2	49	86.1	118	181	69	101.8	22.1	0.87	140	3.05011	378	1.04	7.8	45.9	80.2	164	184	76.8	86.6	20	0.97	170	3.5865	464
102	34	30.1194	Obesity	Medium	1	0	0	1	1	1	1	1	0	88.5	89.5	190	54.49	79.23	18.6	0.95	110	1.94346	422	1.12	8.5	56.6	73	118	196	63.1	113.5	18.8	0.97	130	2.65306	422	1.07	8.3	49	62	146	215	76.3	126.4	16.1	0.94	130	2.57426	471
103	32	20.5	Normal weight	Low	0	0	0	0	1	1	0	1	1	79.5	215.5	122	No reported	No reported	12.9	0.93	110	2.2449	458	1.09	9	49	98	310	353	72.2	177.1	16.9	0.91	130	3.03738	484	1.16	9.2	42.8	75.6	233	294	85.1	141.8	19.7	0.95	150	3.06122	509
104	30	26.13	Normal weight	Low	0	0	0	1	1	1	1	1	1	93	191	218	No reported	No reported	22	0.95	120	2.17786	444	1.05	9.4	55.1	88.9	179	258	65.9	183.2	26.5	0.9	130	2.83224	430	1.04	8.5	45.9	70.3	268	294	60.5	185.9	27.6	0.92	140	2.95359	463
105	28	33.6728	Overweight	Low	0	0	0	0	1	1	0	0	1	84.5	134	215	46.54	95.37	24	0.94	140	2.61194	441	1.16	9	53.6	80.5	383	242	54.6	131.9	25.1	0.94	160	2.90381	414	1.1	8.8	55.1	73.7	321	212	51.4	113.3	25.1	0.96	180	3.46154	429
106	29	26.2227	Obesity	Medium	1	0	0	1	1	1	1	1	1	84	100.5	183	62.18	71.4	26	0.98	170	4.27136	380	0.9	8.3	39.8	75.6	247	189	69.7	129.8	29.8	0.95	180	5.34125	393	0.93	7.9	33.7	74.2	190	203	70.8	97.3	No reported	0.95	190	4.77387	398
107	32	24.6548	Overweight	Low	1	0	0	1	1	1	1	1	1	No reported	No reported	No reported	No reported	No reported	22.1	0.92	120	2.44898	404	0.97	7.5	49	92.8	175	219	59.4	124.9	21.6	0.96	140	3.05011	419	0.95	8.1	45.9	62	197	225	53.4	139.6	No reported	0.98	150	2.72232	467
108	27	30.863	Normal weight	Low	0	0	0	0	1	1	0	1	1	80.5	139	181	48.01	72.12	10	0.96	130	2.35935	425	1.28	9.5	55.1	111.6	182	208	72.8	136.3	18.1	0.94	140	2.85714	411	1.18	9.1	49	81.8	242	226	78.6	103.1	22	0.9	130	2.92793	421
109	30	27.3399	Obesity	Medium	0	0	0	1	1	1	1	1	1	84	144	234	No reported	No reported	22.6	1.02	140	3.27103	400	1.03	8.2	42.8	96	179	244	71.3	156.4	24	0.93	150	3.63196	418	1.01	8.4	41.3	93.1	201	267	71.8	155	22.2	0.89	130	3.03738	379
110	30	27.1416	Overweight	Low	1	0	0	0	1	1	0	1	1	No reported	No reported	No reported	No reported	No reported	31.8	0.94	140	4.15924	420	1.16	8.2	33.66	81.3	162	203	72.1	120.2	36.9	0.97	150	4.45104	404	1.11	8.8	33.7	71.3	223	204	68.2	92.7	No reported	0.94	150	3.91645	410
111	35	29.6698	Overweight	Medium	0	0	0	0	1	0	0	1	0	86.2	182	172	47.5	132.2	14.9	0.89	110	2.47748	440	1.14	8.2	44.4	80.8	220	166	56.7	105.7	19.5	0.93	140	3.81471	373	1.04	7.8	36.7	80.1	294	226	59	108.7	No reported	0.99	150	3.50467	388
112	30	23.4755	Overweight	Low	1	0	0	1	1	1	0	1	1	86.8	56	192	86.7	127.4	19.6	0.9	140	2.95359	416	1.11	7.8	47.4	73.8	110	195	82.5	124.2	24.5	0.93	150	3.26797	385	1.03	7.9	45.9	74.3	144	216	81.9	110.2	No reported	0.95	150	2.88462	402
114	31	25.721	Normal weight	Medium	0	0	0	0	1	0	0	0	0	87.5	122	199	73.1	127.9	7.3	0.9	120	2.7027	385	1.06	7.4	44.4	76.4	186	202	77.5	149.3	9.1	0.98	140	3.27103	401	1.04	8.4	42.8	74.9	375	313	67	155.3	No reported	0.95	140	3.38983	346
144	33	25	Overweight	Medium	0	0	0	1	1	1	1	1	1	107.7	230	221	48.6	118.7	32.9	1.05788	90	1.03199	741.474	1.13108	11.1078	87.21	73.3	303	245	57.5	138.2	42.5	1.04042	120	1.45243	685.953	1.08583	10.7687	82.62	84.3	530	254	58.1	125.9	40.1	1.05539	110	1.30719	684.162
145	36	34.1598	Obesity	Medium	0	0	0	0	1	1	0	1	1	107.4	179	168	49.1	79.3	14	1.07784	120	1.78253	691.326	1.11462	10.3037	67.32	99.3	193	152	49.3	51.1	26.3	1.08034	130	1.93108	617.895	1.05293	9.97761	67.32	97.7	187	149	56.3	70.2	33.5	1.06287	120	1.56863	623.268
201	29	22.83	Normal weight	Medium	0	0	0	1	0	1	1	0	1	81.3	180	186	69.1	104.33	20.2	1.29241	130	4.04606	264.531	0.719775	6.8	32.13	67.8	216	279	79.99	138.07	26.7	0.9	100	1.45138	589	0.87	10.1	68.9	70.8	272	279	89.7	144	34.4	1.36227	160	5.22876	216.532
202	28	33.53	Obesity	Low	1	0	0	1	1	1	1	1	1	75	127	203	59.4	126.77	27.2	1.01	130	1.93165	584	1.01	9.8	67.3	84.6	147	176	38.6	91.5	35.2	0.96	90	2.26131	504	0.88	7.7	39.8	83.9	236	278	56.2	153.7	39.4	0.88	90	1.63339	609
209	40	24.8	Normal weight	Low	0	0	0	1	0	1	0	0	1	71.5	120	153	63.9	77.7	11.6	0.98	110	2.05224	570	1.07	8.8	53.6	79.8	145	192	70.99	111.06	13.3	1.07	120	3.40909	368	0.81	6.9	35.2	68.9	257	217	72.7	122.7	13.2	0.93	100	1.72117	617
210	38	28.68	Overweight	Low	0	0	0	0	1	0	0	1	0	86.4	158	202	60	113.9	13.7	1.08	140	2.28758	572	1	8.6	61.2	76.1	148	215	63.42	131.79	13.3	1.12	150	3.37838	396	0.8	7	44.4	80.1	156	251	63.4	160.2	11.8	0.99	150	2.22883	554
212	28	21.78	Normal weight	Low	0	0	0	0	1	1	0	1	1	77	152	230	55	144	23.2	0.88	100	1.21036	761	1.22	10.4	82.62	68.8	197	286	70.34	184.26	25.5	0.99	110	1.63447	605	1.08	9.2	67.3	66.8	296	359	87.1	18.2	19.9	1	110	1.63399	598
215	28	25.67	Overweight	Low	0	0	0	1	1	1	1	1	0	65.7	133	218	76.3	131.95	36.4	0.98	100	1.63399	616	0.86	9.8	61.2	79.7	168	241	74.42	133.67	37	1.12	130	2.23752	467	0.93	9	58.1	71.3	87	180	18.4	69.6	27.2	0.92	110	2.05224	560
217	24	32.43	Obesity	Low	0	0	0	1	0	1	1	0	1	65.2	139	272	86.8	139.38	21.1	1.01	110	1.71073	595	1.14	9.9	64.3	88.8	299	173	55.67	73.54	17.3	1.04	140	2.69231	451	0.98	8.7	52	67	256	149	74.7	83	17.9	0.95	120	1.82371	548
219	30	23.3	Normal weight	Low	0	0	0	0	1	1	0	1	1	78	111	164	82.4	81.49	22	0.95	100	1.51976	645	1.15	10.3	65.8	70.9	159	258	87.99	118.33	32.1	1.03	110	1.79739	566	1.04	9.6	61.2	57.3	195	233	99.2	119.7	34.2	0.81	100	1.45138	623
221	30	24.16	Normal weight	Medium	1	0	0	1	1	1	1	1	1	83	232	145	45.5	99.29	19.4	0.85	100	1.63399	611	1	8.4	61.2	79.4	215	188	57.72	124.54	27.3	1.06	100	2.04082	470	0.94	8	49	75.3	233	205	50.5	138.7	22.8	0.92	130	2.07337	582
226	21	35.93	Obesity	Bajo	0	0	0	0	1	1	0	1	1	91	149	161	38.8	92.5	25.1	0.82	80	1.30719	572	0.88	8.4	61.2	82.8	170	160	38.55	102.61	26.8	0.99	110	1.75439	518	0.87	8.6	62.7	82.9	210	228	50.7	144.9	27.7	0.91	110	1.5299	556
230	38	23.85	Normal weight	Medium	1	0	0	0	1	1	0	1	1	84.1	72	176	55.2	95.68	No reported	0.91	110	2.05224	585	0.97	9.2	53.6	65.4	94	214	60.57	124.08	28.9	0.95	110	2.17822	484	0.82	8.6	50.5	85.2	220	297	67.8	168.2	29.3	0.85	110	2.05224	491
234	33	24.05	Normal weight	Medium	0	0	0	0	1	1	0	1	1	73	115	175	62.7	109.7	18	0.96	110	2.05224	580	1.07	9.5	53.6	71.5	242	274	73.07	135.72	20.3	1.02	120	2.53165	447	0.91	8.3	47.4	81.2	255	330	70.1	165.9	31.9	1.01	130	2.57426	422
236	24	27.85	Overweight	Medium	0	0	0	1	1	1	1	0	1	76	84	159	64.6	83.25	21.9	0.93	90	1.43541	565	0.95	8.6	62.7	66.7	111	178	73.49	93.09	22.2	1.09	100	1.92308	460	0.89	8.1	52	66.3	176	201	63.6	102.6	31.4	0.96	90	1.59011	497
240	37	26.35	Overweight	Medium	0	0	0	0	1	1	0	1	1	72.5	210	229	61.1	89.66	24	0.87	80	1.53846	568	1.09	8.9	52	82.6	173	204	80.3	114.55	37.6	0.9	100	1.76678	511	1	8.3	56.6	44.5	159	155	53.8	87	52.1	0.9	100	1.81488	523
241	33	27.94	Overweight	Medium	0	0	0	1	1	1	1	0	1	No reported	No reported	No reported	57.4	76.2	23.3	0.95	130	2.17755	543	1.02	9	59.7	65.9	233	221	68.39	107.73	25.1	0.87	140	2.28758	531	0.97	9.1	61.2	71.1	238	246	76.4	136.5	34.1	0.92	130	1.97568	499
244	31	24.2188	Obesity	Low	0	0	0	0	1	1	0	1	1	81.7	180	165	44.62	100.6	22.1	1.12275	100	1.63399	628.641	1.12696	9.72575	61.2	70.3	215	241	49.68	129.53	34.9	1.15518	130	2.29641	574.911	1.04882	9.28337	56.61	86.9	206	231	49.31	145.24	44.4	1.07784	150	2.51383	533.718
245	25	40.1555	Obesity	Low	0	0	0	0	1	1	0	1	1	66.7	44	119	46.9	56.1	16.7	1.04042	90	1.25156	711.027	1.201	11.1401	71.91	59	144	184	67.35	99.61	19.5	1.01547	110	1.59768	689.535	1.11051	11.718	68.85	71.1	170	221	61.57	109.85	25.2	0.96307	120	1.66875	671.625
256	29	19.1	Normal weight	Medium	0	0	0	0	1	0	1	1	0	78.9	193	213	51.7	139.17	20.3	0.95	130	2.5	443	0.87	7.4	52	105.6	264	235	48.55	130.97	20.1	0.95	110	2.11538	400	0.82	7.4	52	55.4	194	195	32.7	110.8	15.1	No measured	No measured	No calculated	No measured
257	25	43.28	Obesity	Low	0	0	0	0	1	1	0	1	0	114.4	128	170	52.7	92.55	25.6	0.85	100	1.55521	542	0.97	8.6	64.3	78.7	136	151	53.32	80.8	30.1	0.95	110	1.99637	437	0.85	7.6	55.1	94.7	194	183	48.6	104.2	34.4	0.87	100	1.48588	533
266	40	21.82	Normal weight	Medium	1	0	0	0	1	1	0	1	0	65.4	98	197	59	125.54	17.5	1.04	120	2.90557	337	0.78	6.7	41.3	66.8	103	273	63.57	181.27	21.5	0.93	120	2.0654	412	0.8	7.7	58.1	62.8	153	310	63.2	152.4	18.2	0.96	130	1.84712	459
270	25	23.37	Normal weight	Medium	0	0	0	1	1	1	1	1	1	46.6	132	163	65.7	82.63	20.9	0.88	80	1.1611	539	0.92	8.1	68.9	63.6	212	203	69.9	108.16	25.5	0.87	90	1.30624	518	0.9	8.8	68.9	60	234	213	67.2	88.1	26	0.97	100	1.72117	424
271	36	26.98	Overweight	Medium	0	0	0	1	1	1	0	1	1	81.8	134	166	58.1	77.63	16.3	0.96	110	2.17822	405	0.85	8.1	50.5	70.4	164	173	64.01	83.97	34.5	0.96	110	1.67173	540	0.98	9.6	65.8	76.2	195	183	58.6	92.6	37.3	0.94	110	2.05224	482
272	24	26.02	Overweight	Low	1	0	0	0	1	1	0	0	0	73.9	91	166	60.6	88.54	14.9	0.97	130	1.97568	500	0.85	9	65.8	89.4	78	176	58.43	97.59	13.6	0.87	130	2.57426	407	0.74	7.2	50.5	64.1	142	178	52.3	96.4	21.3	1.01	140	2.34506	370
275	39	28.6	Overweight	High	0	1	0	1	1	1	1	1	0	100.8	143	194	62.4	105.82	23.3	1.2999	140	5.08351	No detected	0.703323	5.23098	27.54	82.16	198	216	68.85	97.94	29.4	0.91	130	2.12418	450	0.86	8.5	61.2	102.6	177	234	79.1	107.6	28.2	0.85	110	1.89329	448
276	27	23.28	Normal weight	Low	0	0	0	0	1	1	0	1	1	72.4	96	189	69.2	88.6	29.3	0.84	90	1.50754	626	1	9.5	59.7	77.7	133	193	63.35	110.45	39	0.9	100	1.9802	542	0.94	9.2	50.5	80.4	155	219	66.3	122.3	37.1	1.07	110	3.42679	289
277	36	20.7	Normal weight	Low	0	1	0	1	1	1	1	1	0	84.8	144	224	73.7	116.72	30.6	0.67	100	1.14666	702	0.9	10.8	87.21	105.6	122	221	59.74	133.84	31.8	1.03	140	2.69231	348	0.71	7.4	52	128.9	253	293	68.8	173.7	32.6	0.85	120	1.74165	525
279	34	31.21	Obesity	Medium	0	0	0	1	1	1	1	1	1	67.6	92	120	52.2	57.2	31.3	0.88	100	1.51976	551	1.06	9	65.8	80.3	160	152	50.9	60.54	37.9	0.79	80	1.45191	463	0.89	8	55.1	86.8	200	169	53.4	73.6	39.1	0.88	90	1.3369	513
280	31	21.09	Normal weight	Low	0	0	0	1	0	0	1	0	0	85.3	164	237	70.1	129.39	28.7	1.43712	120	2.0562	403.549	0.77	4.85965	58.36	75.8	165	219	49.43	117.07	40.3	1.06	120	2.90557	303.395	0.77	6.8	41.3	66.9	309	264	71.3	154.5	43.9	1.13	120	2.90557	284.59
282	31	28.7	Overweight	Low	0	0	0	1	1	1	0	1	1	70.4	88	129	45.4	69.86	25.5	0.88	110	1.89329	494	1.13	8.6	58.1	78.2	94	138	45.56	70.56	36.7	1.1	140	4.1543	261.844	0.89	6.2	33.7	96.3	198	176	46.4	89	42.5	1.19	150	5.45455	194.861
283	28	28.99	Overweight	Low	0	0	0	0	0	0	0	0	0	82.6	150	239	67.8	115.56	29.8	0.92	110	1.67173	557	1.09	9.2	65.8	76.8	149	221	53.88	129.12	39	1.05	130	3.85757	251.994	0.75	6.2	33.7	73.9	226	270	60.5	153.1	32.6	0.93	120	2.12014	440
284	32	22.29	Normal weight	Low	0	0	0	1	1	1	1	1	1	83.8	138	245	83.6	129.29	38.5	0.92	100	1.55521	503	0.94	8.8	64.3	73.6	212	173	71.59	116.89	41.8	1.08	120	2.30769	369	0.83	7.9	52	81.2	215	272	80.3	149.9	45.8	1.25	140	3.27103	268
289	29	40.05	Obesity	Low	0	0	0	0	1	0	0	1	0	118.3	185	221	67.7	114.36	19.4	0.76	90	1.25174	571	0.86	8.9	71.9	67.4	163	180	65.95	86.37	19.3	0.98	110	1.67173	507	0.83	8.9	65.8	84.6	216	226	77	105.5	No reported	0.87	120	1.78253	485
290	36	23.92	Normal weight	Low	0	0	0	0	0	0	0	0	0	64.4	187	195	56.7	98.05	26.4	0.83	120	2.17786	485	0.95	8.2	55.1	69.8	215	206	56.17	104.58	30	0.88	160	2.98507	460	0.95	8.1	53.6	No reported	No reported	No reported	No reported	No reported	No reported	No measured	No measured	No calculated	No measured
292	29	39.03	Obesity	Low	0	0	1	1	1	1	1	1	1	85.1	93	151	57	69.94	16.7	0.88	110	2.05224	540	1.03	8.9	53.6	63.2	82	110	39.03	51.27	20.6	0.95	120	2.23881	502	0.99	8.7	53.6	92.6	124	148	60.9	67.8	22.9	0.88	120	2.44898	447
309	19	29.64	Overweight	Low	0	0	0	0	0	0	0	0	0	No reported	No reported	No reported	No reported	No reported	No reported	No measured	No measured	No calculated	No measured	No measured	No measured	No measured	56.2	119	130	44.64	68.35	32.8	0.84	120	2.80374	465	0.85	7.6	42.8	73.7	138	192	51.3	93.1	34.4	0.89	130	2.83224	447
311	29	27.4	Overweight	Low	0	0	0	0	1	1	0	0	1	67.1	108	136	51.9	70.6	29.7	1.23752	150	2.47574	481.421	1.08994	9.03474	60.588	61.5	186	185	51.9	88.8	32.2	No detected	No detected	No calculated	No detected	No detected	No detected	No detected	86.1	219	296	75.2	111.3	25	1.03043	150	2.57321	422.497
312	34	23.5	Normal weight	Low	0	0	0	1	1	1	1	1	1	80.5	97	135	62.5	66.7	20.7	0.895705	80	1.2722	579.926	1.07761	9.09609	62.883	68.5	121	193	74.8	87	27.7	0.998	100	1.98661	491.988	1.02002	8.7409	50.337	86.8	185	189	69.1	70	No reported	1.1003	110	1.78401	544.285
313	36	25.4	Overweight	Low	0	0	0	0	0	0	0	0	0	62.6	68	127	59.2	56.8	20	0.960575	70	1.25691	547.509	0.966555	8.90235	55.692	83.1	159	166	55.6	80.1	14.5	1.04291	100	1.82568	493.421	0.892521	8.40832	54.774	91.5	185	250	62.9	104.5	20	1.11277	120	2.00592	510.256
315	24	30.4	Obesity	Low	0	0	0	1	1	1	0	0	0	67.6	110	186	59.8	94.7	26.1	1.1003	120	2.2668	580.821	1.1393	9.87105	52.938	64.5	121	209	71.4	106.3	25	1.05539	130	2.44159	551.807	1.08994	9.85491	53.244	81.3	142	256	75.4	135.9	21	1.01048	120	2.1488	540.345
316	29	19.1	Normal weight	Low	0	0	0	0	0	1	0	0	1	63.5	77	126	50.8	61	20.2	1.1502	90	1.14666	659.088	1.27914	11.308	78.489	91.3	118	179	57.3	86.8	17.2	1.12774	90	1.08731	546.792	1.08994	9.80647	82.773	71.8	194	243	60.3	110.9	No reported	1.10279	70	0.959154	537.479
317	36	40.3	Obesity	Low	0	0	0	1	0	1	1	0	1	69.1	95	122	26.3	67.9	15	1.2974	70	1.55618	323.276	1.05293	6.93589	44.982	74.4	178	131	34.2	78.6	16.2	0.950595	90	1.56446	492.346	1.21745	9.07995	57.528	90.7	174	182	30.2	81.6	18.1	1.05289	90	1.73521	380.408
318	20	29.6	Overweight	Low	0	0	0	0	1	1	0	1	0	78	113	161	43.8	84.2	20.1	1.40718	180	No calculated	No detected	No detected	No detected	No detected	75.7	142	191	54.6	101.6	15..1	0.95309	140	3.10181	444.884	0.962442	7.81418	45.135	86.3	165	272	54	104.9	14.7	0.9481	150	3.30098	407.811
319	39	24.1	Normal weight	Medium	0	0	0	1	1	1	1	1	1	58	126	205	69.7	121.5	36.2	1.0978	110	1.95368	452.944	1.05293	8.26301	56.304	61.9	202	241	69.6	134.7	39.3	0.895705	120	2.23451	432.347	0.94599	7.87876	53.703	72.7	242	364	66.7	104.9	38.1	0.905685	100	1.74758	400.468
320	39	30.2	Obesity	Low	1	0	0	1	1	1	1	1	1	60.7	149	97.7	54.6	97.8	30.9	No measured	No measured	No calculated	No measured	No measured	No measured	No measured	70.7	158	195	56.6	102.5	29.9	0.980535	130	3.17042	397.96	0.98712	7.30077	41.004	106	257	232	61.7	124.2	23.2	1.21756	160	2.46059	545.897
321	20	35.5	Obesity	Low	0	0	0	0	1	1	0	1	1	71.9	109	159	47.2	87.7	16.7	1.02544	130	1.71999	671.088	1.42721	11.337	75.582	53.7	129	210	52.2	124.5	24.6	1.09031	140	1.83742	615.208	1.34495	10.8075	76.194	76.8	184	226	50.9	152.5	23.8	1.07784	140	1.77332	656.76
323	22	25.9	Overweight	Low	1	0	0	1	1	1	1	1	1	81.6	109	168	46	79	31.9	1.31736	150	2.26419	485.719	1.22567	9.57721	66.249	80.1	164	210	52.7	105.1	No reported	1.2475	150	2.45712	481.421	1.1393	8.78611	61.047	92	197	174	48.7	91.9	No reported	0.975545	130	1.43526	717.116
324	21	21.8	Normal weight	Low	0	0	0	1	1	1	1	1	1	79.3	124	136	27.2	78.9	17.6	1.34481	160	3.61852	353.723	0.94599	6.82288	44.217	53.2	128	167	49.7	85.1	12.4	1.245	140	2.3829	546.613	1.08994	9.9873	58.752	69.3	207	285	62.6	155.4	37	1.31486	160	2.51383	552.882
325	28	20.2	Normal weight	Low	0	0	0	1	1	1	1	1	1	73.5	103	180	46	110.1	36.8	1.32485	160	4.16634	356.23	1.0118	7.79803	38.403	76.3	155	238	50	122.6	35.5	1.1477	150	3.40414	489.659	1.01591	9.38025	44.064	71.8	180	298	58.5	187.3	23.5	1.33233	250	3.10644	779.801
327	30	43.4	Obesity	Low	0	0	1	0	0	1	0	0	1	76.5	89	154	51.5	87.8	20.4	1.4945	150	2.32872	537.658	1.57117	11.069	64.413	61	165	183	54	95.8	No reported	1.22754	150	2.37383	529.599	1.37786	10.8559	63.189	95.6	195	234	66.7	107.3	No reported	1.31486	170	2.79174	515.629
328	41	30.1	Obesity	Medium	0	0	0	1	1	1	0	0	1	68.4	136	182	55.8	110.1	11.8	1.57684	160	4.75342	No detected	0.995346	6.9811	33.66	90.1	202	191	56.5	88.9	No reported	1.13024	140	1.94274	677.177	1.3614	12.3283	72.063	90.9	190	173	61.6	92.3	No reported	1.27494	180	2.46124	598.552
330	23	20.3	Normal weight	Low	0	0	0	1	1	1	0	0	0	71.9	95	200	63.5	116.6	20.2	1.30489	130	1.71305	574.732	1.11462	11.8827	75.888	69	126	232	70	134.6	16	1.35229	180	1.91608	696.52	1.31205	13.5812	93.942	80.6	127	287	80.1	160.9	No reported	1.28243	160	1.95103	532.643
331	33	26.3	Overweight	Medium	0	0	0	1	1	1	1	1	1	87.9	270	186	87.9	46.5	22.2	1.27994	150	3.0259	562.732	1.31616	10.7009	49.572	61.8	240	164	46.8	87.8	24.9	1.44959	150	2.87505	602.134	1.22567	12.2282	52.173	70.5	330	229	56.1	109.8	No reported	1.21507	150	2.96713	607.328
332	35	25.4	Overweight	Low	0	0	0	0	1	1	0	1	1	80.9	129	204	62.5	122.9	33.1	1.17515	140	2.54176	440.586	1.08583	9.06703	55.08	88.4	149	291	66	154.2	35.1	1.17016	160	2.55061	522.435	1.18454	9.84845	62.73	76.5	187	282	69.8	175.1	28.3	1.1477	170	2.46914	540.524
333	36	26.4	Overweight	Medium	1	0	0	1	1	1	1	1	0	79.1	253	262	70	133.1	20.9	1.31486	150	4.66853	No detected	0.719775	6.82611	32.13	97.6	178	300	83.2	140.7	15.7	1.20259	170	3.08642	432.885	1.06527	9.91303	55.08	84.1	283	293	79.6	160.2	14.7	1.13772	140	2.47306	439.69
335	24	32.9	Obesity	Low	0	0	0	1	1	0	1	1	0	79	176	232	55.9	140.7	15.1	0.97804	120	1.82399	634.909	1.4231	11.5695	65.79	88.7	208	302	63	173.7	6.6	1.06038	120	2.17865	526.017	1.26269	10.9495	55.08	86.9	230	243	63.3	136	10.4	1.08283	140	2.34624	522.614
336	27	31.4	Obesity	Low	0	1	0	1	0	1	1	0	1	80.6	177	180	61	89.1	31.2	1.4446	170	3.1746	583.866	1.44366	11.027	53.55	108	183	274	78.1	133.1	No reported	1.16017	150	2.88351	463.153	1.10228	9.23171	52.02	109.7	206	252	67.8	130.3	No reported	1.15768	230	4.29505	480.884
337	39	28.1	Overweight	Medium	0	0	0	0	1	1	0	1	1	70.7	154	183	49.2	87	21.1	1.36976	120	1.74292	549.479	1.39842	11.6567	68.85	74.9	225	255	52.5	136.2	18.3	1.17515	120	2.01106	503.987	1.201	11.1239	59.67	89.2	262	265	59.7	133.5	16.5	1.18512	120	1.96078	483.749
338	28	26.9	Overweight	Low	0	0	0	0	1	1	0	0	1	71.7	205	183	53.3	95.1	11..5	1.22504	140	2.03341	490.197	1.26269	10.1197	68.85	69.2	276	292	69.5	134.2	13.4	1.17265	140	1.63399	540.703	1.21745	10.3554	85.68	74.7	284	356	84.2	178	32.1	0.91317	150	2.45098	467.988
340	26	21.4	Normal weight	Low	0	0	0	1	1	1	1	1	1	62.3	124	177	55.8	97.7	34.7	No measured	No measured	No calculated	No measured	No measured	No measured	No measured	77.2	203	280	64.4	136.1	37.6	0.91317	120	2.17865	432.526	1.00357	8.27593	55.08	78.4	310	242	53.9	110.6	26.9	0.85329	110	2.24673	447.571
341	30	24.3	Normal weight	Low	0	0	0	1	1	1	0	0	0	65.3	49	127	42	62.9	17.7	1.36976	130	No calculated	No detected	No detected	No detected	No detected	77.1	109	190	53.4	85.3	21.3	1.17265	160	2.82636	432.347	1.25035	8.95402	56.61	68.1	182	183	60.2	99.8	19.9	0.93313	150	3.16256	380.229
343	34	24.7	Normal weight	Low	0	1	0	1	1	1	1	1	1	69.8	210	141	48.6	63.8	11.9	0.945605	140	2.61438	454.198	1.24213	9.74835	53.55	82.6	224	180	68.5	68.2	No reported	0.940615	150	2.80112	453.66	1.07349	9.65794	53.55	87.2	240	159	78.8	65.9	38.4	0.975545	170	3.367	401.542
344	32	25.9	Overweight	Low	0	0	0	1	1	1	1	1	1	84.1	147	116	34.9	64.7	22.6	1.08533	160	3.73483	433.78	1.24624	9.02828	42.84	100.5	232	192	58.7	98	No reported	1.28991	170	6.17284	286.381	0.98712	6.99401	27.54	92.9	263	205	57.1	105.5	20.9	0.90818	160	3.26797	454.377
345	32	22.5	Normal weight	Low	0	1	0	1	1	1	0	1	1	75	72	108	45.2	50.4	21.4	1.00548	120	2.45098	445.243	1.22156	8.90235	48.96	70.1	66	131	53.4	57.1	No reported	0.93812	150	3.16256	441.84	1.17632	9.08963	47.43	90.4	91	140	62.8	59.2	33.1	1.04291	130	2.3602	452.228
346	34	26.1	Overweight	Medium	0	0	0	1	1	1	1	1	1	60	108	188	41.6	112.4	16..3	1.16517	140	2.17865	468.526	1.3614	10.0939	64.26	86.8	160	241	50.5	139	27.5	1.42714	190	5.17429	242.86	1.06527	7.32014	36.72	68.4	257	246	42.7	141.7	36	1.42963	260	4.04606	441.123
347	34	37	Obesity	Medium	0	0	0	0	1	1	0	1	1	66.8	86	120	30.6	62.6	13	1.39471	120	3.26797	286.023	1.18043	7.41378	36.72	72.9	102	165	48.4	81.9	No reported	1.02544	130	2.92991	411.393	1.09406	8.63112	44.37	68.9	100	141	43.5	82.3	12.4	1.16267	160	3.26797	443.989
349	38	25.9	Overweight	Medium	1	0	0	1	1	1	1	1	1	98	130	175	42.6	85.5	21.6	1.26995	140	3.9784	312.171	1.02414	8.3954	35.19	97.2	175	135	44	68.2	24.6	1.23752	170	4.11523	406.199	1.20922	10.1165	41.31	104.5	269	157	53.5	59.6	31.9	1.06786	190	3.88072	467.093
350	34	26	Overweight	Low	0	0	0	1	0	0	1	0	0	100.2	168	137	40.9	60.9	19.1	1.44211	190	6.20915	305.903	1.17632	7.94011	30.6	85	152	163	60.7	71.4	17.9	0.98802	150	4.08497	468.884	1.15164	9.31889	36.72	No reported	No reported	No reported	No reported	No reported	18.3	1.02794	150	3.16256	416.587
351	36	29.1	Overweight	Medium	0	0	0	0	0	1	0	0	1	82.5	132	222	75.3	124.8	29	1.27494	170	4.62963	264.889	1.0118	7.35243	36.72	No reported	No reported	No reported	No reported	No reported	No reported	No measured	No measured	No calculated	No measured	No measured	No measured	No measured	85.2	160	237	79.4	125.6	26.4	1.16766	190	3.3563	405.661
354	42	28.6	Overweight	Medium	0	0	0	0	1	1	0	1	1	96.8	169	251	74.9	122.6	8.3	1.07285	130	1.66603	471.033	1.30382	11.379	78.03	67	191	206	86.7	88.1	18.4	1.10279	130	1.57347	506.137	1.30382	12.3348	82.62	95.2	200	240	93.7	94.6	21.7	0.9481	120	1.60064	450.795
355	28	24.2	Normal weight	Low	0	0	0	1	0	1	1	0	1	80.8	79	199	45	97.2	27.2	1.00299	140	1.9892	428.586	1.08994	8.03052	70.38	96.7	111	231	67.5	111.5	62.7	1.01048	140	2.54176	431.631	1.06527	8.50519	55.08	79.8	120	230	57.4	108.3	25.9	1.07784	150	2.72331	414.975
356	31	28.4	Overweight	Low	0	0	0	1	1	1	1	1	1	110.8	172	191	61.5	87.2	1.13	1.16517	130	1.73403	635.626	1.12285	10.8398	74.97	65.2	169	222	86.7	91.6	21.2	1.65419	170	3.003	322.38	1.06938	7.32983	56.61	79	305	269	87.3	112.6	23	1.33732	140	2.07962	515.808
357	25	22.4	Normal weight	Medium	0	0	0	0	0	0	0	0	0	81.1	103	167	40.8	79.6	17.5	1.00798	120	1.63399	634.909	1.0447	8.90235	73.44	80.5	157	187	55.9	99.8	24.4	1.4471	200	5.68343	276.889	0.810261	6.17708	35.19	101.7	225	176	52.4	97.2	23.5	0.87325	140	1.83007	681.117
362	22	25	Overweight	Medium	0	0	0	1	1	1	1	1	1	69.2	119	245	53.2	97	22.7	1.12275	120	2.01106	627.029	1.12285	9.55461	59.67	79.9	194	229	54.3	117.9	21.6	1.04291	110	2.31921	499.51	0.962442	8.31467	47.43	74.4	242	202	45.9	105.9	24.7	0.970555	110	2.17865	520.644
364	35	26.8	Overweight	Medium	0	0	0	1	1	1	1	1	1	91.6	68	188	63.2	83.8	9.9	0.815865	100	2.04248	696.52	1.2339	10.5976	48.96	87.5	89	185	64.6	106.5	11	1.28493	150	4.45633	423.034	0.978894	7.73023	33.66	72	122	145	46.8	78.5	11.3	1.23752	170	3.1746	642.073
366	29	33	Obesity	Medium	1	0	0	1	1	0	1	1	0	86.3	143	193	60.4	106.9	18.6	0.840815	100	2.10837	547.867	1.15164	7.63013	47.43	93.8	244	232	56.4	129.2	16.4	1.01796	110	2.11457	572.941	1.21745	8.70538	52.02	97.9	269	279	61.2	141.6	23.2	0.950595	120	2.30681	557.717
403	30	24.7	Normal weight	Low	0	0	0	1	1	1	1	1	1	68.8	166	166	45.1	80.2	No reported	0.99301	120	2.01106	597.119	1.1393	9.5417	59.67	77.9	210	194	49	99.6	No reported	0.990515	160	3.48584	429.482	0.933651	7.76252	45.9	68.3	286	238	50.7	104.5	23.1	0.91816	130	2.07237	570.075
404	33	34.4	Obesity	Low	0	0	0	1	1	1	1	1	1	90.9	179	150	38	68	7.2	0.975545	110	1.67199	642.253	1.19688	8.64726	65.79	70.6	232	172	52.1	82	9.9	0.96307	160	2.61438	568.105	1.06938	8.78934	61.2	65.8	321	182	42.2	88.3	8.2	0.82834	130	1.88816	653.178
405	31	29	Overweight	Low	1	0	0	1	0	1	0	0	1	90.2	164	188	40	75.3	18.9	0.910675	120	2.61438	571.687	1.11051	8.20489	45.9	77.7	166	190	58.1	100.8	18.9	0.93812	130	2.74088	521.539	1.03648	8.25978	47.43	73.7	220	215	65.3	110.1	27.1	0.970555	130	2.74088	490.197
406	37	25.3	Overweight	Medium	0	0	0	1	1	1	1	1	1	82.6	94	196	66.8	84.3	22.2	0.85828	120	2.11977	492.704	1.07761	7.4267	56.61	66.4	176	228	74.4	118.4	22.1	0.81836	150	2.27998	570.613	1.14753	9.42222	65.79	64.7	210	258	80.9	113.8	24.9	0.96806	210	5.08351	332.231
408	36	26.4	Overweight	Medium	0	0	0	1	1	1	1	1	1	59.4	161	199	67.3	98.1	16.9	0.90818	120	2.17865	525.659	1.03648	7.727	55.08	70.4	196	201	70.2	107.4	15.1	0.915665	120	2.80112	408.706	0.896634	6.42571	42.84	78.4	275	254	82.7	120.3	23.7	0.87824	120	1.86741	534.076
410	34	28.6	Overweight	Medium	0	0	0	0	1	1	0	1	1	77.9	20	196	54.4	97.8	16.7	0.96307	140	2.47306	532.822	1.14753	8.59237	56.61	87.2	346	227	54.2	95	45.3	0.990515	120	2.2409	461.899	0.937764	8.28238	53.55	80.8	405	210	63.5	92.8	37.5	0.985525	160	2.90487	441.481
411	28	22	Normal weight	Medium	0	0	0	0	1	1	0	1	1	53.7	149	180	60.6	78.1	14.7	1.19511	120	1.60064	606.612	1.08994	10.0906	74.97	67.5	269	175	73.4	97.5	12.1	1.31237	130	2.07237	410.318	0.900747	8.73444	62.73	46	150	217	60	97.5	24.6	1.47954	160	2.68141	289.963
412	34	31.4	Obesity	Low	0	0	0	0	0	1	0	0	0	64.3	No reported	181	45	No reported	11.9	1.0479	110	1.30719	756.697	1.18043	10.5847	84.15	66.8	142	193	51.7	64.3	15.6	1.43213	130	1.84712	520.106	1.02414	9.3415	70.38	82	263	170	60.4	77.7	24.5	1.30489	110	2.31921	300.53
413	23	23.5	Normal weight	Medium	0	0	0	1	1	0	1	1	0	75.8	110	193	60.4	96	15.6	0.980535	120	2.17865	541.957	1.04882	7.70762	55.08	75.1	110	193	60.4	96	14.4	1.28742	170	3.26797	431.81	1.00768	8.04667	52.02	70.8	206	216	55	111.1	No reported	1.71656	160	7.46965	249.969
414	19	20.3	Normal weight	Low	0	0	0	0	0	1	0	0	0	57.2	103	159	61.6	79.7	9.2	1.0479	110	2.05415	552.165	1.02825	8.62143	53.55	61.2	179	257	87.3	135.1	12	1.18013	130	2.23598	503.808	0.937764	9.2188	58.14	64.1	150	235	64.6	121.1	8.5	1.57684	190	4.96732	296.948
415	33	23.5	Normal weight	Low	1	0	0	0	1	1	0	0	0	73.3	88	124	51.3	70.4	11.8	1.17265	160	2.68141	602.313	1.01591	9.78064	59.67	84.4	119	187	63.3	91.3	17.8	1.16766	130	2.07237	530.673	0.90486	9.81616	62.73	80.5	197	251	60.8	117.1	No reported	1.67664	210	5.9676	228.89
416	26	25	Overweight	High	0	0	0	1	1	1	0	1	1	70.6	146	174	62	95.9	25.5	1.35728	140	2.03341	620.044	1.47657	10.9883	68.85	73.4	173	133	62.7	66.4	21.8	1.00798	140	2.47306	542.136	1.1722	9.08641	56.61	76.9	303	257	52.7	139.6	No reported	1.18762	150	3.77074	346.379
417	28	24.7	Normal weight	Medium	0	0	0	1	1	1	1	1	1	68.8	83	228	48.4	106.7	10.9	1.25499	130	1.63399	671.446	1.27092	10.6912	79.56	59.1	142	239	60.3	132.7	15	1.497	160	2.90487	471.928	1.10228	9.14776	55.08	65.4	228	268	48.6	123.5	15.9	1.23503	130	2.07237	504.883
418	25	37.7	Obesity	Low	0	0	0	1	0	0	1	0	0	100.3	87	117	56.7	49.8	7.1	1.17764	150	1.81554	574.195	1.27092	9.25431	82.62	75.7	105	140	68.3	75.2	8.7	1.35728	190	3.44953	347.275	0.991233	6.70663	55.08	62.3	72	147	43.7	55.6	No reported	1.16267	180	3.94997	689.356
420	35	26.2	Overweight	Low	0	0	0	1	1	1	1	1	1	77.1	141	111	49.4	42.2	37.7	1.02794	120	1.53787	545.36	1.05293	9.57076	78.03	53.9	151	135	55.2	67.8	No reported	1.62674	170	4.2735	153.489	0.884295	5.41503	39.78	58.8	158	158	33.7	33.7	No reported	1.41467	160	2.75198	343.335
421	32	22.9	Normal weight	Low	0	0	0	1	1	1	1	1	1	64.6	152	218	70.4	103.3	25.5	1.1003	140	1.79418	604.104	1.201	9.95178	78.03	64.3	130	239	53	140.6	35.4	1.13024	130	2.83224	583.398	0.625176	5.189	45.9	64.3	190	259	48.7	139.8	37.7	1.28742	160	2.13419	425.363
422	28	27.9	Overweight	Low	0	0	0	1	1	1	0	0	0	70	132	208	82	103.7	16.7	1.4446	140	1.63399	802.01	1.50536	12.8191	85.68	73.3	113	189	74.7	108.7	19.3	1.28243	110	1.46725	734.31	1.27503	12.6415	74.97	78	282	310	71.7	166.1	15.1	1.30489	130	1.46495	796.458
423	23	34.7	Obesity	Low	0	0	0	1	0	0	0	0	0	66.8	129	213	56.1	114.6	15.5	1.08034	130	1.49065	912.156	1.42721	11.8859	87.21	76.4	216	206	69	114.6	23.9	1.24999	140	1.90632	767.264	1.29971	11.1497	73.44	74.2	234	338	71.7	182.4	No reported	1.35229	150	2.22816	617.716
425	30	22.6	Normal weight	Low	0	0	0	1	1	1	1	1	1	66.6	82	172	50.6	92.2	17.5	1.33732	160	1.90137	831.203	1.34495	12.2637	84.15	60	96	192	65.1	114.7	No reported	1.3473	160	2.27337	666.073	1.08172	10.194	70.38	62.7	90	276	59.2	139.9	19.4	1.33732	160	2.0915	709.952
427	33	26.4	Overweight	Low	0	0	0	1	1	1	1	1	1	69.6	89	162	70	70.8	29.3	1.21008	100	1.30719	747.563	1.25858	11.7148	76.5	68.2	151	200	57.7	91.6	27.9	1.22754	120	1.28576	786.965	1.28326	12.7061	93.33	70.2	209	260	61.5	137.3	26.5	1.10778	100	1.33387	714.072
428	22	22.7	Normal weight	Low	0	0	0	0	1	0	0	0	0	69.7	115	123	47	61.4	9.7	1.23752	150	2.27998	694.908	1.12696	10.3812	65.79	53.4	140	187	57.2	90.2	13.6	1.37973	170	2.26757	705.117	1.15164	11.5372	74.97	74.8	190	202	71.1	91.2	11.8	1.1976	160	2.17865	662.67
429	38	21.7	Normal weight	Low	0	0	0	1	1	1	1	1	1	65.5	79	168	66.1	91.3	24.8	1.03293	90	0.948767	781.771	1.28737	11.1949	94.86	65.2	153	168	56.9	103.5	26.5	1.07035	90	1.10988	698.49	1.20922	10.6202	81.09	64	167	255	63.7	142.7	36.6	1.11776	90	1.06952	676.282
430	33	26.9	Overweight	Medium	0	0	0	1	1	1	1	1	1	82.8	100	171	55.7	61.9	18.3	1.50947	210	2.58972	510.256	1.15987	11.1594	81.09	50.5	146	208	38.5	106.5	16.3	1.27245	190	2.64219	469.242	0.941877	9.49649	71.91	65.8	259	227	74.8	145.3	34	1.28742	170	3.47222	287.097
431	33	29.2	Overweight	Low	0	0	0	1	1	1	0	1	1	73.8	68	93	29.3	53.4	21.4	1.21008	150	1.96078	680.401	1.25858	11.1174	76.5	65.2	155	97	26	52.4	19.8	1.43962	180	3.46021	487.331	1.09817	9.84845	52.02	No reported	No reported	No reported	No reported	No reported	18.3	1.18263	160	3.73483	339.215
432	34	31.2	Obesity	Low	0	1	0	1	0	1	1	0	1	233.5	173	226	43	105.4	18.2	1.43463	190	3.54809	413.363	1.02825	9.02828	53.55	102.6	126	188	51.5	102.8	17.8	1.01048	130	2.12418	626.313	1.12285	10.6396	61.2	64.3	130	218	55.8	112.1	15.6	1.24999	160	3.16894	457.063
434	35	23	Normal weight	Low	0	1	0	1	1	1	1	1	1	69.4	56	104	37.1	46.8	30.3	1.10279	140	1.5509	744.698	1.30793	12.3606	90.27	86.6	75	143	62.8	63	33.8	1.52694	200	8.16993	462.623	0.785583	5.29233	24.48	83.7	80	132	66.2	68	46.2	1.14021	140	3.51936	299.993
435	33	24	Normal weight	Low	0	0	0	0	1	1	0	0	0	60.2	90	158	43.4	62	16.5	1.10778	179	3.07878	629.178	1.13108	10.4038	58.14	70.5	190	191	72	92.9	13.8	1.1976	180	3.17965	524.047	1.06527	9.46097	56.61	56.3	177	201	67.6	103.2	No reported	1.06786	150	7.0028	183.577
436	26	32.4	Obesity	Low	1	0	0	1	1	1	0	0	1	71.9	44	122	46.3	59.5	19.3	1.19511	120	1.60064	606.612	1.08994	10.0906	74.97	73.7	114	194	65.9	96.8	19.5	1.31237	130	2.07237	410.318	0.900747	8.73444	62.73	68.4	162	209	63	111.8	16.4	1.47954	160	2.68141	289.963
437	39	28	Overweight	Low	0	0	0	1	1	1	1	0	0	No reported	No reported	No reported	No reported	No reported	28.4	1.0479	110	1.30719	756.697	1.18043	10.5847	84.15	73	177	246	97.6	103.8	18.5	1.43213	130	1.84712	520.106	1.02414	9.3415	70.38	61.4	178	286	92.6	137.8	19.4	1.30489	110	2.31921	300.53
438	37	25.3	Overweight	Low	0	1	0	1	1	1	1	1	1	72.2	90	172	49.3	86.7	16.1	0.980535	120	2.11977	541.957	1.04882	7.70762	56.61	61	147	178	59.3	108.7	17.5	1.28742	170	3.26797	431.81	1.00768	8.04667	52.02	79.8	193	188	66.1	101.8	12.8	1.71656	160	7.46965	499.689
439	29	29.4	Overweight	Medium	0	0	0	0	1	1	0	1	1	No reported	No reported	No reported	No reported	No reported	13.1	1.0479	110	2.05415	552.165	1.02825	8.62143	53.55	69.9	147	188	67.8	98.2	18.8	1.18013	130	2.29641	503.808	0.937764	9.2188	56.61	81.5	159	222	73.1	129.2	21.4	1.57684	190	4.96732	260.053
440	34	35.5	Obesity	Medium	0	0	0	1	1	1	1	1	1	89.6	106	176	70.2	69.5	20.7	0.89321	120	1.10467	876.694	1.59584	14.3678	108.63	60.7	114	184	67.2	71.6	37	1.11277	150	1.96078	568.643	1.27503	11.9764	76.5	75.3	97	145	67.5	81.3	37.8	1.16517	150	2.04248	503.808
441	28	20.1	Normal weight	Low	0	0	0	1	1	1	1	1	1	84	100	157	71.5	81.6	29.6	0.965565	120	1.78253	438.974	1.06938	9.34473	67.32	54.8	149	186	88.4	85.7	25.4	1.18013	160	2.55061	397.781	1.09406	9.81616	62.73	60.2	168	252	75	116.7	30.1	1.13522	160	2.61438	370.558
442	32	35.4	Obesity	Low	0	1	0	0	1	1	0	1	1	67.3	164	168	47.2	90.9	15.6	1.20758	140	1.9892	512.763	1.4231	11.0981	70.38	99.6	172	160	52.6	87.1	24	1.24251	150	2.33427	472.466	1.31616	10.3489	64.26	107.5	315	240	59.4	133.7	22	1.67664	250	6.0518	235.696
443	27	23.2	Normal weight	Medium	1	0	0	1	1	1	0	1	0	67.9	67	186	57.6	103.6	21	1.10778	140	1.30719	737.176	1.66859	14.4143	107.1	57.2	92	236	59.1	134.6	27.6	No measured	No measured	No calculated	No measured	No measured	No measured	No measured	68.4	109	241	64	172	22.4	No measured	No measured	No calculated	No measured
444	29	28.9	Overweight	Low	1	0	0	0	1	1	0	0	0	77.1	168	175	61.8	97.5	25.8	1.2475	130	1.93108	508.465	1.59996	10.4426	67.32	66.6	239	281	85.2	132.2	25.9	1.41716	140	2.03341	464.585	1.40665	9.39316	68.85	74.1	266	266	68.4	144	24.6	1.33482	140	3.05011	322
445	22	27.5	Overweight	Low	0	0	0	1	1	1	1	1	1	75.8	119	192	45.6	100.9	33.6	1.16766	140	2.34624	545.001	1.4231	10.2973	59.67	81.5	187	219	55.2	124.6	32	1.32734	180	3.36134	423.034	1.20511	9.29952	53.55	61.1	275	238	58.4	143.3	39.9	1.53941	230	5.7818	282.799
446	30	30.3	Obesity	Low	0	0	0	1	1	1	1	1	1	75.5	133	201	58	94.6	24.7	1.06786	160	1.77246	663.028	1.52592	12.5447	90.27	70.7	217	198	62.9	117.3	19	1.53692	190	2.69963	494.674	1.22156	10.4232	70.38	72.2	249	254	70.4	143.2	17.8	1.19511	250	5.83567	273.844
447	36	21.2	Normal weight	Medium	0	0	0	1	1	1	1	1	1	70.4	148	225	53	122.7	19.7	1.04291	90	1.3369	616.82	1.39431	11.04	67.32	68.5	240	258	69.4	181.2	15.3	1.01796	100	1.63399	622.193	1.39431	11.9118	61.2	61.2	232	375	65.8	236.8	20.3	1.02045	100	1.67588	535.151
451	19	19	Normal weight	Low	0	0	0	1	1	1	1	1	1	63.5	99	180	64.2	102.8	21.1	1.08782	130	1.80782	584.941	1.34906	11.0593	71.91	82.4	180	292	89	177.1	22.2	1.10279	150	2.88351	321.664	1.0447	9.1639	52.02	71.1	273	392	77.8	236.7	27.9	1.4945	180	9.04977	141.668
454	30	30.4	Obesity	Low	0	0	0	0	1	1	0	0	1	71.5	164	150	48.2	81.1	19.3	No measured	No measured	No calculated	No measured	No measured	No measured	No measured	84.1	225	174	59	90.8	24.6	No measured	No measured	No calculated	No measured	No measured	No measured	No measured	77.1	201	173	72.4	100.9	28.3	No measured	No measured	No calculated	No measured
455	26	29.2	Overweight	Low	0	0	0	1	1	1	1	1	1	69.8	105	167	66	94.3	22.3	0.985525	100	1.59413	496.107	1.2339	9.49972	62.73	74.2	123	186	79.2	113.1	31.5	0.88822	100	1.63399	476.048	1.14753	9.28015	61.2	68.9	152	278	96.5	140.7	38.1	1.30489	140	2.47306	420.706
458	33	No reported	Obesity	Low	0	0	0	0	1	1	0	1	1	101.8	169	175	44.7	112.3	26.6	1.02295	100	1.42086	416.766	1.38608	7.94334	70.38	85.4	158	257	60.3	145.1	22	1.49201	170	3.58423	317.723	1.2339	9.75158	47.43	72.8	234	286	63.6	165.5	20.1	1.44959	170	3.83142	479.63
462	30	No reported	Obesity	Medium	0	0	0	1	1	1	0	1	1	72.9	177	198	55.5	119	14.2	1.4995	130	1.37044	579.03	1.62052	12.9774	94.86	58.3	198	235	69.3	144.4	12.8	1.57185	170	2.31481	413.184	1.29971	10.5233	73.44	67.5	242	299	79	157.7	16.1	1.43962	160	2.225	396.707
[truncated: 14 more columns]
