# Supplementary material for: Maternal Metal Ion Status Along Pregnancy and Perinatal Outcomes in a Group of Mexican Women
Source: Int J Mol Sci. 2024 Dec 8;25(23):13206. doi: 10.3390/ijms252313206 (PMC11642521; doi:10.3390/ijms252313206)
Supplement: Supplementary file 1 [file ijms-25-13206-s001.zip › Table S3.xlsx]

## Sheet: Mixture analysis
			PIP values of the individual associations between metal ions and perinatal outcomes.
	Outcome	Metal ion	1st Trimester	2nd Trimester	3rd Trimester
	Preeclampsia	Fe	0.2878	0.7604	0.4336
		Zn	0.3628	0.875	0.6172
		Cu	0.7536	0.8172	0.8946
		Mg	0.2776	0.9228	0.7304
		P	0.5002	0.7066	0.5692
		Ca	0.6324	0.8518	0.8324
	Gestational Diabetes	Fe	0.191	0.1584	0.2584
		Zn	0.319	0.4798	0.2626
		Cu	0.1994	0.112	0.1716
		Mg	0.201	0.1578	0.24
		P	0.2342	0.4646	0.672
		Ca	0.183	0.1302	0.2398
	Obstetric Hemorrhage	Fe	1	0.9956	1
		Zn	0.9576	0.8682	0.6448
		Cu	0.8546	0.9496	0.9888
		Mg	1	0.8276	1
		P	1	1	1
		Ca	1	1	0.9428
	Admission to Neonatal Intensive Care Unit	Fe	0.511	0.6112	0.7552
		Zn	0.8096	0.6708	0.7354
		Cu	0.3114	0.4492	0.8158
		Mg	0.4244	0.6018	0.7048
		P	0.588	0.7572	0.7204
		Ca	0.3798	0.6096	0.9144
	Low Birth Weight	Fe	0.3912	0.2942	0.3734
		Zn	0.8162	0.202	0.4438
		Cu	0.327	0.2774	0.3012
		Mg	0.5282	0.235	0.715
		P	0.7354	0.268	0.3932
		Ca	0.4	0.3124	0.4654
	Premature Birth	Fe	1	0.8556	0.3172
		Zn	0.8696	0.6416	0.3488
		Cu	1	0.662	0.3284
		Mg	1	0.7572	0.4072
		P	0.8532	0.8696	0.4046
		Ca	1	0.857	0.3542
